# Supplementary material for: N-(4-Chloro­phen­yl)-4-nitro­benzene­sulfonamide
Source: Acta Crystallogr Sect E Struct Rep Online. 2012 Dec 5;69(Pt 1):o7. doi: 10.1107/S1600536812049070 (PMC3588256; doi:10.1107/S1600536812049070)
Supplement: Supplementary file 2 [file e-69-000o7-Isup2.hkl]

# 
# h,k,l, Fc-squared, Fo-squared, sigma(Fo-squared) and status flag 
# 
data_I
_shelx_title ' CNS11 CC' 
_shelx_refln_list_code          4 
_shelx_F_calc_maximum      197.03 
_exptl_crystal_F_000       640.00 
_reflns_d_resolution_high  0.8001 
 
loop_ 
 _symmetry_equiv_pos_as_xyz 
 'x, y, z' 
 'x, -y, z+1/2' 
 'x+1/2, y+1/2, z' 
 'x+1/2, -y+1/2, z+1/2' 
 
_cell_length_a     5.0881 
_cell_length_b    13.0313 
_cell_length_c    19.8860 
_cell_angle_alpha  90.000 
_cell_angle_beta   94.194 
_cell_angle_gamma  90.000 
 
_shelx_F_squared_multiplier     1.000 
 
loop_ 
 _refln_index_h 
 _refln_index_k 
 _refln_index_l 
 _refln_F_squared_calc 
 _refln_F_squared_meas 
 _refln_F_squared_sigma 
 _refln_observed_status 
  -1   1 -24        3.30       18.40      9.11 o 
  -1   1 -23       12.40       14.97      6.44 o 
  -1   3 -23       71.55      112.03     42.50 o 
   0   6 -23       11.17       27.33     10.03 o 
  -2   0 -22      117.09      175.22     12.23 o 
  -1   1 -22       13.62       41.89     14.77 o 
  -2   2 -22       42.57       88.30     25.35 o 
  -1   3 -22       51.67       98.78     29.30 o 
  -2   4 -22       23.51       51.08     27.28 o 
  -1   5 -22       38.66       37.06     10.47 o 
   0   6 -22       29.48       42.11      9.52 o 
  -1   1 -21      177.56      223.48      8.52 o 
  -2   2 -21       14.38       44.88      7.82 o 
  -1   3 -21       67.70       97.17     29.20 o 
  -2   4 -21       61.81      101.93     29.81 o 
  -1   5 -21        9.74       -6.45      8.45 o 
  -2   6 -21       46.82       76.68     11.31 o 
   0   6 -21       22.40       27.73      9.12 o 
  -1   7 -21        3.68       23.73      9.62 o 
   0   8 -21       23.70        1.03      9.15 o 
  -2   0 -20       32.04       58.02      9.17 o 
  -3   1 -20        0.40       -9.23      9.23 o 
  -1   1 -20        6.40       15.53      5.98 o 
  -2   2 -20       45.59       68.71     12.13 o 
  -3   3 -20        4.73        4.54      9.72 o 
  -1   3 -20      109.99      120.51     13.49 o 
  -2   4 -20       65.74       97.75     30.31 o 
  -1   5 -20        6.42       25.01     17.76 o 
  -2   6 -20       84.30       88.04     11.29 o 
   0   6 -20       91.45       96.63     10.27 o 
  -1   7 -20       15.60       34.59     10.14 o 
   0   8 -20      162.62      161.86     11.61 o 
  -1   9 -20       83.74       54.58     10.53 o 
  -3   1 -19       49.27       18.06      6.22 o 
  -1   1 -19       26.32       40.13      6.00 o 
  -2   2 -19       33.22       55.52      6.59 o 
  -3   3 -19       17.82        8.30      8.33 o 
  -1   3 -19        6.40       12.29      5.57 o 
  -2   4 -19       25.59       65.12     29.90 o 
  -3   5 -19       29.86       61.62     11.77 o 
  -1   5 -19      181.07      221.83     21.49 o 
  -2   6 -19       12.58       22.23      9.75 o 
  -1   7 -19      124.63      167.47     11.59 o 
  -2   8 -19       60.11       36.75      9.67 o 
   0   8 -19       94.02      109.87     10.15 o 
  -1   9 -19       90.95       79.86     10.39 o 
  -4   0 -18       27.74       -6.11      9.10 o 
  -2   0 -18      236.69      278.13     11.90 o 
  -3   1 -18       13.29       -5.83      6.38 o 
  -1   1 -18      155.73      163.43      6.97 o 
  -2   2 -18      199.88      234.69     10.40 o 
  -3   3 -18       46.43       45.58      7.56 o 
  -1   3 -18      168.51      185.73     11.10 o 
  -2   4 -18       66.50       67.92     18.15 o 
  -3   5 -18       38.32       52.23     10.40 o 
  -1   5 -18       73.79       81.70     13.10 o 
  -2   6 -18       17.14       16.03      9.04 o 
  -3   7 -18        4.60       19.51      9.51 o 
  -1   7 -18        2.34       11.84      8.42 o 
  -2   8 -18        9.13       -6.78      9.40 o 
   0   8 -18       86.48       89.68      9.58 o 
  -1   9 -18       21.49       11.53      8.84 o 
  -3   1 -17       46.96       35.71      6.38 o 
  -1   1 -17      380.16      409.48     12.62 o 
  -4   2 -17       11.78       -4.82      6.25 o 
  -2   2 -17      213.22      238.70      8.11 o 
  -3   3 -17       69.20       67.11      6.73 o 
  -1   3 -17       69.93       76.00      9.12 o 
  -4   4 -17       30.23       22.41     10.48 o 
  -2   4 -17       33.87       38.51     14.05 o 
  -3   5 -17      108.14      132.07     11.80 o 
  -1   5 -17      190.12      192.57     11.15 o 
  -2   6 -17       34.16       28.74      9.22 o 
  -3   7 -17       12.31       16.81      9.95 o 
  -1   7 -17       71.22       86.86      9.56 o 
  -2   8 -17       20.86        2.60      9.04 o 
   0   8 -17      112.38      141.58     10.07 o 
  -1   9 -17       32.10       15.95      8.59 o 
  -2  10 -17       53.88       76.45     10.36 o 
  -1  11 -17        1.81       -7.89     11.25 o 
  -4   0 -16       22.41       15.32      8.28 o 
  -2   0 -16       42.86       65.08      8.19 o 
  -3   1 -16        7.23        4.85      5.81 o 
  -1   1 -16       32.39       28.84      8.14 o 
  -4   2 -16       27.93       29.83      6.26 o 
  -2   2 -16       36.51       47.91      5.92 o 
  -3   3 -16       83.17       61.22      6.74 o 
  -1   3 -16      264.33      259.92     11.46 o 
  -4   4 -16      149.23      144.94     11.95 o 
  -2   4 -16       63.23       67.53      8.80 o 
  -3   5 -16       54.52       52.75     10.38 o 
  -1   5 -16       52.96       39.75      8.34 o 
  -2   6 -16      148.67      164.96     11.07 o 
  -3   7 -16      116.69      110.25     11.50 o 
  -1   7 -16      194.71      207.63     10.78 o 
  -2   8 -16      189.67      220.79     11.99 o 
   0   8 -16      145.13      161.58      9.74 o 
  -3   9 -16       31.64       19.75      9.42 o 
  -1   9 -16      115.99      122.02      9.67 o 
  -2  10 -16       21.07       41.99     10.03 o 
  -1  11 -16      147.65      136.14     13.66 o 
  -3   1 -15       81.71       70.45      6.64 o 
  -1   1 -15      694.64      692.62     14.34 o 
  -4   2 -15       23.42       26.51      6.31 o 
  -2   2 -15       27.42       37.01      5.60 o 
  -3   3 -15       76.84       89.99      6.73 o 
  -1   3 -15      169.01      170.68     10.29 o 
  -4   4 -15       52.45       56.89     10.04 o 
  -2   4 -15       70.07       78.31     13.28 o 
  -3   5 -15       58.14       55.10      9.67 o 
  -1   5 -15      375.26      363.90     12.54 o 
  -4   6 -15       14.24       48.78     10.21 o 
  -2   6 -15       63.52       56.30      8.97 o 
  -3   7 -15       43.57       37.18      9.77 o 
  -1   7 -15      345.75      368.10     12.77 o 
  -2   8 -15        6.79       -2.96      8.59 o 
   0   8 -15      226.61      217.35      9.99 o 
  -3   9 -15       83.61       78.44     10.22 o 
  -1   9 -15       38.05       26.32      8.06 o 
  -2  10 -15       92.09       91.55      9.84 o 
   0  10 -15      133.86      134.95     11.92 o 
  -1  11 -15       21.03       -6.02     11.36 o 
  -4   0 -14      218.88      255.81     12.13 o 
  -2   0 -14      571.72      567.98     13.83 o 
  -3   1 -14        5.40        1.50      5.69 o 
  -1   1 -14       24.77       33.59      7.27 o 
  -4   2 -14       64.27       86.02      6.95 o 
  -2   2 -14      648.78      636.09      9.98 o 
  -3   3 -14       59.49       66.98      6.96 o 
  -1   3 -14     1604.50     1657.21     20.48 o 
  -4   4 -14       37.25       46.88      9.73 o 
  -2   4 -14       49.49       54.39      5.65 o 
  -3   5 -14       19.85       34.69      9.21 o 
  -1   5 -14      461.82      446.40     12.75 o 
  -4   6 -14       10.81       11.79      9.06 o 
  -2   6 -14        7.43        3.47      7.83 o 
  -3   7 -14       24.93        8.98      9.21 o 
  -1   7 -14      114.90      121.44      9.10 o 
  -2   8 -14       51.61       39.45      8.94 o 
   0   8 -14       86.32       90.68      8.08 o 
  -3   9 -14        3.77        9.58      8.92 o 
  -1   9 -14      100.31       93.00      8.71 o 
  -2  10 -14        5.21       16.65      6.98 o 
   0  10 -14       11.68        8.61      9.76 o 
  -1  11 -14       26.90       16.15     11.13 o 
  -2  12 -14       29.65       17.55     12.20 o 
   0  12 -14       56.08       35.87     11.27 o 
  -1  13 -14       66.78       88.24     13.67 o 
  -5   1 -13       99.21      134.02     14.04 o 
  -3   1 -13       83.24       81.11      6.45 o 
  -1   1 -13      323.78      307.67      9.83 o 
  -4   2 -13        3.66       26.70      6.14 o 
  -2   2 -13       23.17       28.59      7.89 o 
  -5   3 -13       22.71       43.73      9.80 o 
  -3   3 -13       38.89       41.93      6.12 o 
  -1   3 -13     1600.16     1603.45     19.29 o 
  -4   4 -13        3.02       20.45      8.93 o 
  -2   4 -13      326.38      339.26      7.98 o 
  -3   5 -13      208.64      197.49     11.64 o 
  -1   5 -13      336.35      306.22     10.78 o 
  -4   6 -13       24.25       13.82      8.81 o 
  -2   6 -13       93.66       70.03      8.91 o 
  -3   7 -13      150.81      131.42     10.49 o 
  -1   7 -13      354.97      358.16     11.58 o 
  -4   8 -13       72.07       42.24      9.98 o 
  -2   8 -13      498.22      518.19     14.78 o 
   0   8 -13      667.90      651.24     14.77 o 
  -3   9 -13       17.72       26.82      9.44 o 
  -1   9 -13       39.20       42.61      7.77 o 
  -2  10 -13      132.46      151.87     12.71 o 
   0  10 -13      110.80      120.62     11.37 o 
  -3  11 -13       15.02       34.94     11.81 o 
  -1  11 -13        5.21        3.29     11.34 o 
  -2  12 -13       67.74       61.91     12.92 o 
   0  12 -13       91.01       69.14     11.70 o 
  -1  13 -13       11.79        2.17     12.86 o 
  -4   0 -12       97.26      110.33      9.55 o 
  -2   0 -12      165.23      152.44      8.94 o 
  -5   1 -12        7.03       43.05      6.94 o 
  -3   1 -12        7.43       13.46      5.69 o 
  -1   1 -12       54.69       63.11      7.19 o 
  -4   2 -12      107.50      125.40      8.22 o 
  -2   2 -12       43.33       34.84      5.22 o 
  -5   3 -12       16.37       35.27      9.75 o 
  -3   3 -12      601.42      542.87      9.75 o 
  -1   3 -12       62.75       58.90      7.95 o 
  -4   4 -12      144.32      126.26     10.78 o 
  -2   4 -12     1236.87     1231.64     12.09 o 
  -3   5 -12       44.42       25.88      8.82 o 
  -1   5 -12      156.38      139.96      8.69 o 
  -4   6 -12       35.90       37.62      9.83 o 
  -2   6 -12      363.85      377.64     12.34 o 
  -3   7 -12      144.57      134.84     10.32 o 
  -1   7 -12      780.55      781.71     14.68 o 
  -4   8 -12       49.12       24.55      9.66 o 
  -2   8 -12       25.45       45.85      8.90 o 
   0   8 -12      350.19      351.31      8.57 o 
  -3   9 -12      163.99      160.30     11.18 o 
  -1   9 -12      452.92      452.10     10.23 o 
  -2  10 -12      117.20      132.59     12.95 o 
   0  10 -12        3.86       17.93      9.90 o 
  -3  11 -12       65.86       59.10     12.43 o 
  -1  11 -12      250.19      262.47     14.94 o 
  -2  12 -12       12.70       12.29     11.67 o 
   0  12 -12      157.33      144.68     13.05 o 
  -1  13 -12      118.75      118.47     13.88 o 
   0  14 -12       35.82       58.29     12.51 o 
  -5   1 -11      160.45      213.87      9.35 o 
  -3   1 -11      129.90      124.75      6.61 o 
  -1   1 -11     3972.63     4102.95     25.84 o 
  -4   2 -11      146.89      138.93      9.61 o 
  -2   2 -11      124.19      120.00      5.78 o 
  -5   3 -11       35.95       81.25      9.71 o 
  -3   3 -11      918.48      808.22     10.91 o 
  -1   3 -11     2628.69     2603.97     22.09 o 
  -4   4 -11       20.73       11.75      8.15 o 
  -2   4 -11      737.30      739.70      9.62 o 
  -5   5 -11       15.24       33.88      9.48 o 
  -3   5 -11       56.14       43.19      8.87 o 
  -1   5 -11      294.32      309.28     10.05 o 
  -4   6 -11       67.29       45.58      9.33 o 
  -2   6 -11      259.75      250.64     10.67 o 
  -3   7 -11       37.54       40.26      8.71 o 
  -1   7 -11       30.84       32.24      7.22 o 
   1   7 -11      641.54      666.86     13.49 o 
  -4   8 -11       26.24       17.98      9.44 o 
  -2   8 -11      389.53      382.65     12.35 o 
   0   8 -11        8.40        5.74      7.31 o 
  -3   9 -11       64.02       67.48      9.77 o 
  -1   9 -11      447.84      415.55      9.22 o 
  -2  10 -11       19.19       21.30     10.94 o 
   0  10 -11      124.45      148.60     11.38 o 
  -3  11 -11       63.02       44.25     11.49 o 
  -1  11 -11       40.07       58.29     11.53 o 
  -2  12 -11       23.68       35.48     11.93 o 
   0  12 -11       53.99       66.09     11.36 o 
  -1  13 -11       45.13       29.67     11.96 o 
   0  14 -11      403.43      426.58     18.11 o 
  -4   0 -10      286.32      279.48     11.68 o 
  -2   0 -10      754.65      746.14     12.90 o 
   2   0 -10      945.52      868.00     11.87 o 
  -5   1 -10        0.81       15.80      5.71 o 
  -3   1 -10       87.88       72.17      6.04 o 
  -1   1 -10      138.72      144.31      4.71 o 
  -4   2 -10      257.42      234.44      8.87 o 
  -2   2 -10      482.66      488.76     14.80 o 
  -5   3 -10       28.43       16.46     23.12 o 
  -3   3 -10       42.72       30.53      5.57 o 
  -1   3 -10     1473.41     1481.54     16.10 o 
   1   3 -10     1667.19     1538.75     15.33 o 
  -4   4 -10      118.12       80.86      9.94 o 
  -2   4 -10      500.35      501.57      8.98 o 
  -5   5 -10        4.62       -5.11      8.58 o 
  -3   5 -10      185.67      179.72     10.39 o 
  -1   5 -10     1521.68     1502.39     27.23 o 
  -4   6 -10       39.84       28.55      9.22 o 
  -2   6 -10      221.41      201.36      9.91 o 
  -3   7 -10      225.05      221.50     11.47 o 
  -1   7 -10     1174.59     1184.93     16.05 o 
   1   7 -10      107.77      126.46      8.93 o 
  -4   8 -10       67.79       72.45     10.03 o 
  -2   8 -10       32.72       26.01      7.85 o 
   0   8 -10      130.15      128.25      5.81 o 
  -3   9 -10        0.30       -7.94      8.05 o 
  -1   9 -10      361.06      344.62     21.35 o 
   1   9 -10      220.02      197.53     10.72 o 
  -4  10 -10       47.08       61.12     13.83 o 
  -2  10 -10       25.29       26.97     11.02 o 
   0  10 -10       43.91       40.55     10.04 o 
  -3  11 -10       58.16       45.31     11.77 o 
  -1  11 -10      214.11      216.89     13.81 o 
  -2  12 -10       60.17       77.19     12.29 o 
   0  12 -10       58.35       89.44     12.02 o 
  -1  13 -10      247.91      234.69     15.00 o 
   0  14 -10       41.72       41.42     12.03 o 
  -5   1  -9       41.95       25.12      5.69 o 
  -3   1  -9      100.10       85.03      6.22 o 
  -1   1  -9      970.17      980.54     16.41 o 
   3   1  -9      396.22      374.28      9.36 o 
  -4   2  -9       25.68       24.05      8.92 o 
  -2   2  -9     2338.45     2211.46     44.96 o 
   2   2  -9     1019.88     1069.68     14.16 o 
  -5   3  -9      135.68      115.85      6.92 o 
  -3   3  -9      331.46      279.23      7.43 o 
  -1   3  -9     1921.47     2030.05     28.77 o 
   1   3  -9      884.04      839.81     11.68 o 
  -4   4  -9       14.37       20.81      5.53 o 
  -2   4  -9        7.10        5.42      4.13 o 
  -5   5  -9       30.08       24.86      8.88 o 
  -3   5  -9      171.80      152.82      9.79 o 
  -1   5  -9     2420.98     2351.82     12.46 o 
   1   5  -9     1127.41     1033.15     12.98 o 
  -4   6  -9       93.00       92.95     10.04 o 
  -2   6  -9       70.27       64.10      7.91 o 
   0   6  -9      108.45      112.83      6.24 o 
  -5   7  -9       87.34       62.39      9.78 o 
  -3   7  -9      188.03      186.58     10.84 o 
  -1   7  -9     1245.83     1234.27     15.76 o 
   1   7  -9     1459.70     1467.17     17.83 o 
  -4   8  -9       82.38      103.67     10.23 o 
  -2   8  -9      895.40      891.43     15.93 o 
   0   8  -9     1187.40     1176.78     57.87 o 
  -3   9  -9       93.07       97.46      9.01 o 
  -1   9  -9      101.34       91.25      6.54 o 
   1   9  -9      196.32      208.21     10.69 o 
  -4  10  -9      131.25      124.59      8.36 o 
  -2  10  -9      320.69      284.08     14.62 o 
   0  10  -9      600.35      604.02     16.27 o 
  -3  11  -9       11.98       -9.15     11.01 o 
  -1  11  -9       29.31       34.50     10.83 o 
  -2  12  -9      224.71      270.16     15.49 o 
   0  12  -9      242.36      258.08     13.68 o 
  -1  13  -9       68.70       69.48     12.38 o 
  -2  14  -9       46.52       29.04     12.86 o 
  -4   0  -8      481.58      421.87     12.65 o 
  -2   0  -8       67.52       74.83      6.53 o 
   2   0  -8      755.87      869.78     11.09 o 
  -5   1  -8        0.74       -5.31      5.31 o 
  -3   1  -8      137.57      153.32      7.39 o 
  -1   1  -8      262.09      241.29      5.86 o 
   1   1  -8     2326.26     2283.91     15.63 o 
   3   1  -8      156.78      168.20      7.31 o 
  -4   2  -8      237.62      239.52      7.67 o 
  -2   2  -8     6635.57     6393.25     32.71 o 
   2   2  -8     1825.52     1953.78     17.62 o 
  -5   3  -8       99.80      102.18     23.12 o 
  -3   3  -8      180.71      160.34      6.31 o 
  -1   3  -8     4578.41     4487.26     39.30 o 
   1   3  -8      174.42      186.67      6.69 o 
  -4   4  -8      204.23      198.89      7.20 o 
  -2   4  -8       65.21       65.66      4.39 o 
   0   4  -8     1174.81     1041.15     11.40 o 
  -5   5  -8       10.62        6.84      8.17 o 
  -3   5  -8       44.19       34.67      8.26 o 
  -1   5  -8      593.67      547.72      6.31 o 
   1   5  -8      212.83      198.96      5.24 o 
  -4   6  -8       54.81       73.14      9.72 o 
  -2   6  -8      341.06      368.58     11.10 o 
   0   6  -8     2430.26     2367.75     29.42 o 
  -5   7  -8        7.11       27.93      9.42 o 
  -3   7  -8      200.27      176.90     10.39 o 
  -1   7  -8      488.49      477.58     10.37 o 
   1   7  -8      261.86      277.80      9.80 o 
  -4   8  -8       51.13       44.69      9.38 o 
  -2   8  -8      537.32      502.82     12.85 o 
   0   8  -8      581.06      590.48      8.38 o 
  -3   9  -8      370.25      379.35      9.82 o 
  -1   9  -8     2025.08     2020.57     26.05 o 
   1   9  -8      364.02      383.95     12.20 o 
  -4  10  -8        7.24       -2.48      6.56 o 
  -2  10  -8      184.70      174.15     13.18 o 
   0  10  -8      241.89      242.51     12.59 o 
  -3  11  -8       60.65       79.07     12.27 o 
  -1  11  -8      192.78      198.65     13.22 o 
  -2  12  -8      187.57      195.50     14.10 o 
   0  12  -8      184.14      186.60     12.68 o 
  -3  13  -8      146.20      138.34     14.20 o 
  -1  13  -8       29.59       49.76     11.92 o 
  -2  14  -8       53.68       45.56     13.05 o 
  -1  15  -8       71.77       45.28     12.85 o 
  -5   1  -7      142.41      167.53     20.34 o 
  -3   1  -7     3001.71     2863.06     31.28 o 
  -1   1  -7     7083.47     7026.17     19.11 o 
   1   1  -7     4445.36     4216.85     20.19 o 
   3   1  -7     1205.71     1224.31     13.99 o 
  -4   2  -7       85.98       99.72      6.50 o 
  -2   2  -7     3531.35     3529.33     28.82 o 
  -5   3  -7       74.20       80.04     17.18 o 
  -3   3  -7       99.09       95.46      5.84 o 
  -1   3  -7     1943.83     1882.16     11.84 o 
   1   3  -7     3685.72     3752.22     21.60 o 
  -4   4  -7      157.24      157.08      6.75 o 
  -2   4  -7       36.23       45.86      5.74 o 
   0   4  -7     5141.67     5314.03     23.13 o 
  -5   5  -7       48.56       60.43      9.29 o 
  -3   5  -7       29.39       32.74      8.11 o 
  -1   5  -7      185.88      173.33      3.17 o 
   1   5  -7      478.34      498.55      9.16 o 
  -4   6  -7      205.74      202.23     11.11 o 
  -2   6  -7       62.02       52.61      7.24 o 
   0   6  -7       32.81       38.46      2.88 o 
  -5   7  -7       27.93       56.74      9.69 o 
  -3   7  -7        8.10        1.83      7.82 o 
  -1   7  -7      133.97      117.22      5.22 o 
   1   7  -7        6.27        0.77      6.54 o 
  -4   8  -7      107.99       98.38     10.19 o 
  -2   8  -7      152.11      153.09      7.38 o 
   0   8  -7      783.73      791.33     13.64 o 
  -3   9  -7       16.77       31.42      6.88 o 
  -1   9  -7      272.79      276.33      8.08 o 
   1   9  -7        4.98        1.29      7.68 o 
  -4  10  -7       67.62       76.46     18.48 o 
  -2  10  -7      364.54      358.02     15.23 o 
   0  10  -7      100.69       85.36     10.22 o 
  -3  11  -7       88.78       96.49     12.96 o 
  -1  11  -7      224.67      223.80      8.21 o 
  -2  12  -7      168.37      155.09     13.83 o 
   0  12  -7      127.81      132.16     12.31 o 
  -3  13  -7        1.43      -11.54     11.54 o 
  -1  13  -7      257.00      277.15     15.25 o 
  -2  14  -7       63.07       57.71     12.72 o 
  -6   0  -6        1.71        2.69      7.30 o 
  -4   0  -6      605.37      598.36     14.26 o 
  -2   0  -6     1264.48     1325.60     14.12 o 
   2   0  -6      499.22      519.95      8.49 o 
  -5   1  -6       11.22       20.47      5.80 o 
  -3   1  -6       10.36        8.85      5.18 o 
  -1   1  -6      397.05      400.17      5.04 o 
   1   1  -6     1348.43     1374.29     11.49 o 
  -4   2  -6      631.00      601.90     10.04 o 
  -2   2  -6      745.87      678.28     28.32 o 
   2   2  -6      408.73      389.63      6.40 o 
  -5   3  -6       26.79       34.26     14.88 o 
  -3   3  -6      376.83      403.42      7.79 o 
  -1   3  -6      531.36      474.58      9.53 o 
   1   3  -6     2680.56     2601.17     13.68 o 
  -4   4  -6      291.81      256.60      7.45 o 
  -2   4  -6       82.37       75.90      2.81 o 
   0   4  -6     3236.48     3479.73     18.19 o 
  -5   5  -6       22.38       31.39      8.93 o 
  -3   5  -6       62.42       55.58      8.01 o 
  -1   5  -6       43.55       36.26      2.22 o 
   1   5  -6     3161.76     3357.91     20.17 o 
  -4   6  -6      123.34      137.52     10.58 o 
  -2   6  -6      494.26      457.24      6.85 o 
   0   6  -6     2189.80     2186.04      9.66 o 
  -5   7  -6       27.82       30.92      9.49 o 
  -3   7  -6       61.48       57.92      8.49 o 
  -1   7  -6      607.51      613.44     14.95 o 
   1   7  -6      652.65      680.45     12.45 o 
  -4   8  -6      205.68      203.37      8.70 o 
  -2   8  -6     1132.79     1092.37     23.16 o 
   0   8  -6      498.84      465.65     15.58 o 
  -3   9  -6      863.48      871.45     12.81 o 
  -1   9  -6     1503.42     1475.33     14.16 o 
  -4  10  -6        0.17       13.11      9.85 o 
  -2  10  -6      155.65      180.73     13.08 o 
   0  10  -6       58.92       63.43     10.59 o 
  -3  11  -6      232.56      268.69     14.76 o 
  -1  11  -6      906.43      866.63     18.24 o 
  -2  12  -6      225.27      199.17     13.63 o 
  -3  13  -6      166.67      138.45     14.07 o 
  -1  13  -6      106.01      119.94     18.15 o 
  -2  14  -6       50.86       66.59     13.07 o 
  -5   1  -5      127.56      124.99      8.63 o 
  -3   1  -5      672.66      643.40      8.97 o 
  -1   1  -5    16491.69    16315.90     31.08 o 
   1   1  -5      167.59      160.35      5.32 o 
  -6   2  -5        9.82        4.30     16.55 o 
  -4   2  -5       91.01       85.22      6.63 o 
  -2   2  -5     1340.34     1302.85      9.59 o 
   0   2  -5    11522.96    11833.48     27.43 o 
   2   2  -5       22.38       15.70      3.32 o 
  -5   3  -5       70.68       59.10     14.56 o 
  -3   3  -5      874.23      819.51      9.73 o 
  -1   3  -5     1171.37     1141.11     12.43 o 
   1   3  -5      765.65      843.94      8.03 o 
  -4   4  -5      139.31      121.41      6.56 o 
  -2   4  -5      595.84      565.97     11.48 o 
   0   4  -5     1830.35     1802.71     12.70 o 
  -5   5  -5      103.51       91.69      9.71 o 
  -3   5  -5       52.86       39.91      4.82 o 
  -1   5  -5     1163.70     1128.38      7.19 o 
   1   5  -5     7600.77     7961.44     30.07 o 
  -4   6  -5       49.28       35.06      8.52 o 
  -2   6  -5       64.36       52.16      3.88 o 
   0   6  -5     3579.46     3928.97     14.43 o 
  -5   7  -5       73.69       77.35     11.62 o 
  -3   7  -5      598.69      562.51     13.57 o 
  -1   7  -5     1187.68     1088.86     14.41 o 
  -4   8  -5      529.41      519.94     19.49 o 
  -2   8  -5      223.18      221.35      5.68 o 
   0   8  -5     1200.89     1221.12     17.62 o 
  -5   9  -5       54.45       39.31     13.50 o 
  -3   9  -5        6.07        5.79      6.22 o 
  -1   9  -5      640.57      549.47     21.09 o 
  -4  10  -5      293.23      305.19     12.59 o 
  -2  10  -5      801.32      790.23     20.97 o 
   0  10  -5     1661.82     1664.27     22.82 o 
  -3  11  -5       10.56       35.15     11.25 o 
  -1  11  -5      361.35      342.96     12.28 o 
  -4  12  -5      110.75      115.59     13.58 o 
  -2  12  -5      201.95      203.85     10.92 o 
  -3  13  -5       23.34       22.70     11.90 o 
  -1  13  -5       57.44       63.86      9.20 o 
  -2  14  -5       22.84       28.53     11.87 o 
  -1  15  -5        6.76       17.00      9.07 o 
  -6   0  -4       76.71       58.10      7.95 o 
  -4   0  -4      992.00      960.45     16.62 o 
  -2   0  -4    13246.97    13093.49     39.04 o 
  -5   1  -4       27.96       15.30      5.54 o 
  -3   1  -4       74.22       73.70      5.37 o 
  -1   1  -4    38820.59    37714.86    539.62 o 
   1   1  -4     2045.57     1908.15      9.80 o 
  -6   2  -4       22.03       11.52      5.36 o 
  -4   2  -4     1779.20     1757.55     19.86 o 
  -2   2  -4      238.41      199.51      4.79 o 
   2   2  -4     1366.45     1369.22      9.54 o 
  -5   3  -4      139.49      138.22     14.06 o 
  -3   3  -4      971.79      933.67     15.14 o 
  -1   3  -4      104.87       93.43      2.19 o 
   1   3  -4      806.37      785.15      7.61 o 
  -4   4  -4      154.39      154.09      6.67 o 
  -2   4  -4      211.09      208.37      7.27 o 
   0   4  -4     1830.71     1727.86      9.05 o 
  -5   5  -4       43.56       16.59      8.24 o 
  -3   5  -4      369.25      361.74      8.46 o 
  -1   5  -4      225.41      184.37      4.72 o 
  -4   6  -4      152.19      145.03     10.52 o 
  -2   6  -4      235.54      237.93      9.64 o 
   0   6  -4     2419.57     2552.21     17.52 o 
  -5   7  -4       50.95       45.68      9.22 o 
  -3   7  -4      162.26      171.52      7.46 o 
  -1   7  -4      124.21       97.00      2.79 o 
  -4   8  -4       25.96       33.83      6.78 o 
  -2   8  -4       33.08       35.11      4.19 o 
   0   8  -4      302.21      287.94      7.10 o 
  -5   9  -4       25.55       47.72      8.71 o 
  -3   9  -4      403.48      368.57     10.83 o 
  -1   9  -4      139.06      118.16      6.51 o 
  -4  10  -4       87.23       85.91     18.73 o 
  -2  10  -4      399.00      375.40     20.08 o 
   0  10  -4     1175.72     1158.48     14.85 o 
  -3  11  -4       97.03       74.93     11.74 o 
  -1  11  -4      677.39      628.95     40.07 o 
  -4  12  -4        2.58      -10.26     10.44 o 
  -2  12  -4      309.15      337.88     13.09 o 
  -3  13  -4       64.50       79.41     12.65 o 
  -1  13  -4      824.60      804.28     18.06 o 
  -2  14  -4       44.36       27.54     12.35 o 
  -1  15  -4       69.60       93.57     10.52 o 
  -5   1  -3      380.97      395.20      8.95 o 
  -3   1  -3     1265.07     1233.53     12.84 o 
  -1   1  -3    13447.32    13231.58     22.93 o 
   1   1  -3     7199.68     6894.73     16.42 o 
  -6   2  -3       50.47       56.49     13.81 o 
  -4   2  -3      493.12      495.05      9.47 o 
  -2   2  -3      888.71      871.60     11.22 o 
   0   2  -3     7511.60     7554.36     18.58 o 
  -5   3  -3      329.92      353.98      8.53 o 
  -3   3  -3      792.41      834.14     23.79 o 
  -1   3  -3     3982.49     3866.04     16.18 o 
  -6   4  -3       38.65       32.62      8.86 o 
  -4   4  -3      290.20      261.96      7.54 o 
  -2   4  -3       70.74       48.59      2.79 o 
   0   4  -3     4453.32     4451.75     10.44 o 
  -5   5  -3       30.31       24.51      8.69 o 
  -3   5  -3       83.11       70.92      5.96 o 
  -1   5  -3      411.97      398.17      7.10 o 
  -4   6  -3      122.67      120.55     10.30 o 
  -2   6  -3      448.29      464.85      6.31 o 
   0   6  -3     4992.14     5065.74     13.05 o 
  -5   7  -3       68.74       90.65      9.34 o 
  -3   7  -3      439.34      409.20      6.91 o 
  -1   7  -3      761.41      784.09      5.24 o 
  -4   8  -3      308.39      290.49     14.46 o 
  -2   8  -3      254.47      254.01      9.38 o 
   0   8  -3     1294.43     1226.94     69.65 o 
  -5   9  -3       48.33       43.42      9.03 o 
  -3   9  -3      148.56      146.49      5.75 o 
  -1   9  -3      166.39      160.84      7.05 o 
  -4  10  -3      277.12      298.00     12.72 o 
  -2  10  -3      466.16      479.00     10.33 o 
   0  10  -3      697.72      700.07     14.92 o 
  -3  11  -3       58.50       40.82     11.01 o 
  -1  11  -3     1515.83     1534.70     16.06 o 
  -4  12  -3      115.97      111.58     11.88 o 
  -2  12  -3      365.24      399.62     32.19 o 
   0  12  -3      301.88      313.12     12.47 o 
  -3  13  -3       76.95      127.25     13.39 o 
  -1  13  -3       80.31       99.49     10.81 o 
  -2  14  -3      178.35      173.49     11.72 o 
  -1  15  -3       73.69       95.00     11.34 o 
  -6   0  -2       73.55       96.87      9.02 o 
  -4   0  -2      809.62      801.89     15.12 o 
  -2   0  -2     1247.42     1329.61     12.99 o 
  -5   1  -2       69.87       63.02      6.27 o 
  -3   1  -2        3.28       -1.69      4.98 o 
  -1   1  -2      675.53      681.79      5.05 o 
  -6   2  -2       33.28       47.48     19.02 o 
  -4   2  -2      719.81      676.25     10.16 o 
  -2   2  -2      460.21      498.29      8.22 o 
   0   2  -2     6475.51     6708.36     17.00 o 
  -5   3  -2      153.30      156.16     11.06 o 
  -3   3  -2      226.39      218.55      6.89 o 
  -1   3  -2      621.96      626.27      8.63 o 
  -6   4  -2      132.68      118.62     10.31 o 
  -4   4  -2      222.52      195.29      6.84 o 
  -2   4  -2     2718.52     2833.55     43.27 o 
   0   4  -2     8262.01     8479.91     19.70 o 
  -5   5  -2      161.25      151.93     10.30 o 
  -3   5  -2       74.56       73.51      5.54 o 
  -1   5  -2     1681.01     1730.54     13.88 o 
  -4   6  -2      485.48      445.12      9.49 o 
  -2   6  -2      511.45      434.27      6.91 o 
   0   6  -2     1153.69     1094.38      9.24 o 
  -5   7  -2       54.58       59.80      9.11 o 
  -3   7  -2      415.94      371.48      9.19 o 
  -1   7  -2      571.79      558.91      4.49 o 
  -4   8  -2      306.94      318.13     25.39 o 
  -2   8  -2      432.65      450.71      8.66 o 
   0   8  -2      687.47      668.35     12.32 o 
  -5   9  -2      205.20      192.08     10.85 o 
  -3   9  -2      491.27      467.83      7.71 o 
  -1   9  -2     2786.38     2863.55     18.93 o 
  -4  10  -2        8.55       11.44      6.31 o 
  -2  10  -2      182.61      206.67      7.83 o 
   0  10  -2      284.01      276.92     11.55 o 
  -3  11  -2      314.84      341.11      9.32 o 
  -1  11  -2     1081.00     1108.75     15.77 o 
  -4  12  -2       53.44       66.40     12.00 o 
  -2  12  -2       65.20       48.97     12.95 o 
   0  12  -2      126.72      146.47     10.45 o 
  -3  13  -2       45.35       55.89     11.30 o 
  -1  13  -2      134.68      121.78     10.21 o 
  -2  14  -2       31.53       43.79      9.62 o 
   0  14  -2       69.69       92.30     10.10 o 
  -1  15  -2       12.72       34.28     10.48 o 
  -5   1  -1      313.65      328.64     22.57 o 
  -3   1  -1     1553.43     1513.96     20.00 o 
  -1   1  -1     5910.09     6090.04     13.46 o 
  -6   2  -1       21.12       28.79      8.65 o 
  -4   2  -1      335.10      297.56      8.07 o 
  -2   2  -1      943.05      972.54      8.08 o 
   0   2  -1     1907.97     1935.57      6.73 o 
  -5   3  -1      183.67      202.15      7.22 o 
  -3   3  -1      339.13      309.89      6.68 o 
  -1   3  -1      242.61      212.28      3.83 o 
  -6   4  -1       24.89       42.64      8.97 o 
  -4   4  -1      700.28      710.38      9.98 o 
  -2   4  -1     1595.84     1567.54     10.86 o 
   0   4  -1     1045.68     1038.05     13.40 o 
  -5   5  -1      134.27      113.44     10.20 o 
  -3   5  -1      835.84      854.09      9.19 o 
  -1   5  -1       78.91       72.17      5.79 o 
  -4   6  -1      393.77      378.01     22.35 o 
  -2   6  -1     2242.95     2350.88     11.98 o 
   0   6  -1      675.50      635.29     15.70 o 
  -5   7  -1      258.29      250.15     11.83 o 
  -3   7  -1      275.45      284.59      6.20 o 
  -1   7  -1     1038.41     1049.38     11.85 o 
  -4   8  -1      290.54      311.97      9.00 o 
  -2   8  -1      858.62      885.29     12.21 o 
   0   8  -1     2351.48     2426.66     21.65 o 
  -5   9  -1        2.24       17.73      8.04 o 
  -3   9  -1      125.72      122.21      6.41 o 
  -1   9  -1      478.29      475.61     12.46 o 
  -4  10  -1      166.00      163.27     20.22 o 
  -2  10  -1      812.52      858.66     29.60 o 
   0  10  -1     4478.30     4599.68     33.43 o 
  -3  11  -1       34.71       44.42     14.13 o 
  -1  11  -1      358.42      383.23     13.15 o 
  -4  12  -1      100.75      155.81     12.88 o 
  -2  12  -1      137.90      133.98     15.48 o 
   0  12  -1     1340.15     1338.51     21.16 o 
  -3  13  -1       21.93       39.00     18.29 o 
  -1  13  -1       74.84       72.70      9.77 o 
  -2  14  -1       58.06       99.35     10.75 o 
   0  14  -1      125.36      159.06     11.64 o 
  -1  15  -1       25.10       18.50      9.57 o 
  -6   0   0       69.06       79.15      8.93 o 
  -4   0   0     2319.20     2375.58     23.39 o 
  -2   0   0     2411.19     2558.40     17.13 o 
  -5   1   0       14.83       29.44      6.88 o 
  -3   1   0     1349.13     1413.96     11.51 o 
  -1   1   0    18592.38    19197.37     92.56 o 
  -6   2   0       86.99       92.69     25.83 o 
  -4   2   0      521.21      575.13     10.81 o 
  -2   2   0     2904.91     2969.72     41.83 o 
   0   2   0      733.21      770.74      5.69 o 
  -5   3   0      110.11      105.33      7.75 o 
  -3   3   0       29.97       37.15      8.07 o 
  -1   3   0     1268.70     1274.40      7.75 o 
  -6   4   0       51.69       83.87     10.11 o 
  -4   4   0      560.83      576.05     16.97 o 
  -2   4   0      135.78      168.32      3.68 o 
   0   4   0       19.99        5.56      1.87 o 
  -5   5   0      279.64      294.27     12.51 o 
  -3   5   0      261.57      249.44      9.29 o 
  -1   5   0     3350.84     3420.75     20.98 o 
  -4   6   0       72.86       60.42      6.27 o 
  -2   6   0      252.33      263.81      4.97 o 
   0   6   0       94.95      106.63      6.35 o 
  -5   7   0       96.38      138.90     10.55 o 
  -3   7   0      227.54      234.48     10.16 o 
  -1   7   0      141.11      117.90      3.72 o 
  -4   8   0       86.65       72.16      7.53 o 
  -2   8   0      144.67      148.65      4.99 o 
   0   8   0      172.08      165.51      8.89 o 
  -5   9   0       61.96       90.41      9.40 o 
  -3   9   0       56.19       47.36      4.71 o 
  -1   9   0       10.82       36.08      7.54 o 
  -4  10   0      128.98      107.42     11.11 o 
  -2  10   0      337.35      341.39      9.09 o 
   0  10   0      262.98      345.03     13.17 o 
  -3  11   0      345.25      290.95     14.35 o 
  -1  11   0      804.49      792.69     17.49 o 
  -4  12   0       14.08       14.36     10.07 o 
  -2  12   0      212.39      224.47     11.67 o 
   0  12   0      251.22      287.50     12.52 o 
  -3  13   0       81.94       93.93      9.90 o 
  -1  13   0      108.29      109.59     10.82 o 
  -2  14   0      193.76      192.56     13.06 o 
   0  14   0      156.93      174.14     12.22 o 
  -1  15   0      187.78      183.38     12.91 o 
   0  16   0        7.37        2.62      9.65 o 
  -5   1   1       61.31       67.83      5.83 o 
  -3   1   1     2683.21     2921.58     15.73 o 
  -1   1   1    13490.46    13938.40     27.79 o 
  -6   2   1       24.86       14.06      5.84 o 
  -4   2   1       83.92      101.08      5.99 o 
  -2   2   1      140.00      140.18      5.37 o 
   0   2   1     1978.88     1961.28      9.73 o 
  -5   3   1      305.99      320.79     21.22 o 
  -3   3   1      797.69      854.04     24.37 o 
  -1   3   1     2242.10     2328.65     21.50 o 
  -6   4   1       45.36       41.20      9.65 o 
  -4   4   1      500.01      566.10      9.17 o 
  -2   4   1     2500.66     2702.35     27.60 o 
   0   4   1     1082.19     1044.09      9.52 o 
  -5   5   1      517.61      546.39     14.92 o 
  -3   5   1      735.11      715.13     11.25 o 
  -1   5   1     4445.84     4928.61     10.53 o 
  -4   6   1       94.58       65.08      9.54 o 
  -2   6   1      152.64      167.71      3.55 o 
   0   6   1      675.95      629.71     25.05 o 
  -5   7   1      199.96      238.21     11.51 o 
  -3   7   1      308.71      352.34      5.74 o 
  -1   7   1     1405.48     1411.36     18.66 o 
   1   7   1     1014.80     1068.33     14.04 o 
  -4   8   1      273.73      270.76     32.71 o 
  -2   8   1      275.99      308.27      8.44 o 
   0   8   1     2346.63     2506.34     22.43 o 
  -5   9   1        0.29        0.38      7.85 o 
  -3   9   1      260.86      307.23      8.49 o 
  -1   9   1      447.48      454.11     12.18 o 
   1   9   1      479.01      465.29     12.14 o 
  -4  10   1      160.80      171.47      8.47 o 
  -2  10   1      323.82      366.10     16.83 o 
   0  10   1     4475.97     4621.82     34.14 o 
  -3  11   1      195.73      187.06     19.21 o 
  -1  11   1      780.51      812.70     18.17 o 
   1  11   1      367.21      406.51     13.15 o 
  -4  12   1      141.87      137.39     15.64 o 
  -2  12   1      153.70      173.51     11.06 o 
   0  12   1     1305.65     1236.78     21.13 o 
  -3  13   1        9.13       -2.00      8.07 o 
  -1  13   1      127.59      138.97     11.12 o 
  -2  14   1       37.68       39.02     10.18 o 
   0  14   1      126.56      185.87     12.02 o 
  -1  15   1        0.94        1.59      9.77 o 
   0  16   1        3.41       -0.64     10.44 o 
  -6   0   2        1.84        0.52      7.52 o 
  -4   0   2       67.74       92.48      7.96 o 
  -2   0   2      493.68      660.34      9.24 o 
  -5   1   2        1.01       -5.15      5.15 o 
  -3   1   2       47.42       53.98      4.76 o 
  -1   1   2     2471.49     2606.46     10.14 o 
  -6   2   2      105.19      128.74     25.28 o 
  -4   2   2      253.77      254.31      7.10 o 
  -2   2   2       87.03       69.18      2.67 o 
   0   2   2     6439.48     6718.11     22.48 o 
  -5   3   2      198.97      233.42      7.74 o 
  -3   3   2        8.99        8.03      3.27 o 
  -1   3   2     7917.55     8265.99     29.17 o 
   1   3   2      598.55      621.19      4.92 o 
  -6   4   2      128.45      118.79     10.65 o 
  -4   4   2     2245.39     2281.26     44.38 o 
  -2   4   2      326.93      306.75      4.80 o 
   0   4   2     8339.64     8445.32     20.33 o 
  -5   5   2       60.21       84.32     10.49 o 
  -3   5   2      430.73      416.25      5.84 o 
  -1   5   2     1334.63     1382.74     14.75 o 
   1   5   2     1697.60     1745.91     14.65 o 
  -4   6   2      336.72      356.16     12.66 o 
  -2   6   2     2290.59     2457.56     10.64 o 
   0   6   2     1192.24     1116.46     24.13 o 
  -5   7   2      336.50      287.85     12.61 o 
  -3   7   2      311.63      296.25      6.68 o 
  -1   7   2     1963.84     2090.17     26.95 o 
   1   7   2      551.57      543.93     10.79 o 
  -4   8   2       90.65      109.98      9.31 o 
  -2   8   2      409.80      421.81      6.41 o 
   0   8   2      691.50      679.44     13.44 o 
  -5   9   2       42.95       33.54      8.62 o 
  -3   9   2      683.79      688.09     15.28 o 
  -1   9   2     2098.41     2257.96     24.03 o 
   1   9   2     2818.10     2827.16     25.24 o 
  -4  10   2       82.97       88.25      7.39 o 
  -2  10   2      131.49      142.81      9.97 o 
   0  10   2      282.12      345.73     13.21 o 
  -3  11   2      448.48      488.26     14.75 o 
  -1  11   2     1572.85     1613.92     23.69 o 
   1  11   2     1077.75     1084.22     18.72 o 
  -4  12   2        1.77       -3.35      7.82 o 
  -2  12   2       49.94       47.18      8.90 o 
   0  12   2      129.37      157.53     11.04 o 
  -3  13   2       79.98       79.43      9.83 o 
  -1  13   2       60.32       77.92     10.87 o 
  -2  14   2       14.16        9.65      9.53 o 
   0  14   2       71.55       91.18     11.23 o 
  -1  15   2       29.93       32.97     10.70 o 
   0  16   2       55.52       83.20     12.64 o 
  -5   1   3      125.09      112.71      6.34 o 
  -3   1   3     1139.29     1267.06     15.25 o 
  -1   1   3     7129.14     6892.65     14.14 o 
  -6   2   3       19.60       30.58      6.03 o 
  -4   2   3      119.83      115.93      6.09 o 
  -2   2   3      710.35      668.28     11.24 o 
   0   2   3     7433.55     7571.08     14.02 o 
  -5   3   3      358.77      391.47      8.88 o 
  -3   3   3      765.96      821.93     26.73 o 
  -1   3   3     4249.36     4115.10     12.04 o 
   1   3   3     3912.03     3907.52     24.10 o 
  -6   4   3       62.54       94.60     10.82 o 
  -4   4   3      205.54      196.92     14.60 o 
  -2   4   3      681.22      687.94      5.79 o 
   0   4   3     4499.68     4447.66     13.38 o 
  -5   5   3      669.07      651.30     16.28 o 
  -3   5   3      457.73      488.06     11.69 o 
  -1   5   3     3008.66     3151.30     41.20 o 
   1   5   3      402.37      396.71      7.82 o 
  -4   6   3     1692.34     1847.70     22.55 o 
  -2   6   3     1056.37     1140.99     11.61 o 
   0   6   3     5027.12     5074.72     16.46 o 
  -5   7   3       32.14        5.56      8.86 o 
  -3   7   3      119.21      109.74      4.44 o 
  -1   7   3     1721.12     1949.03     17.64 o 
   1   7   3      734.35      758.08     12.30 o 
  -4   8   3       29.09       21.95      7.88 o 
  -2   8   3      615.79      568.72     10.35 o 
   0   8   3     1320.51     1185.15     48.65 o 
  -5   9   3       17.51        6.44      8.18 o 
  -3   9   3      172.69      168.70      5.69 o 
  -1   9   3       80.44       97.87      9.00 o 
   1   9   3      159.60      194.75      9.53 o 
  -4  10   3       61.64       68.10     16.08 o 
  -2  10   3      584.19      504.12     14.07 o 
   0  10   3      721.13      727.37     16.03 o 
  -3  11   3      130.42       95.82      9.65 o 
  -1  11   3      187.19      195.36     12.12 o 
   1  11   3     1494.78     1563.86     21.97 o 
  -4  12   3       20.20       -6.94      6.94 o 
  -2  12   3      242.50      169.72     11.06 o 
   0  12   3      296.01      252.66     12.41 o 
  -3  13   3       49.32       54.93      9.51 o 
  -1  13   3       47.42       47.81     10.01 o 
   1  13   3       84.59       81.99      9.87 o 
  -2  14   3      124.33      122.35     12.48 o 
   0  14   3       60.67       52.25      9.87 o 
  -1  15   3       15.29       31.63     10.44 o 
   0  16   3      153.52      174.82     14.01 o 
  -6   0   4      100.62       90.62      9.17 o 
  -4   0   4      186.69      186.81      9.21 o 
  -2   0   4    23718.24    25747.08    208.35 o 
   0   0   4     1571.73     1519.32      8.27 o 
  -5   1   4        3.30        7.25      5.36 o 
  -3   1   4     1569.96     1754.50     12.50 o 
  -1   1   4     2063.16     1961.02     16.15 o 
  -6   2   4      119.62      148.24     24.74 o 
  -4   2   4      193.61      236.32      6.99 o 
  -2   2   4     1362.63     1350.02     16.67 o 
   0   2   4    22312.74    22178.40    144.29 o 
  -5   3   4        1.45       -1.10      8.08 o 
  -3   3   4     1137.04     1105.74     40.37 o 
  -1   3   4      870.85      870.00     11.67 o 
   1   3   4      100.10       97.73      2.64 o 
  -6   4   4      143.86      182.84     11.73 o 
  -4   4   4      428.03      463.47     13.16 o 
  -2   4   4      857.79      853.94     10.78 o 
   0   4   4     1819.14     1707.50      8.92 o 
  -5   5   4      214.19      179.20     11.42 o 
  -3   5   4     1499.43     1557.03     15.20 o 
  -1   5   4     3906.38     4020.77     12.91 o 
   1   5   4      230.08      195.78      6.20 o 
  -4   6   4      635.51      695.69     25.24 o 
  -2   6   4      627.13      627.74     14.24 o 
   0   6   4     2424.70     2558.18     12.88 o 
  -5   7   4       40.90       55.02      8.32 o 
  -3   7   4       87.95      102.93      6.47 o 
  -1   7   4      997.56      989.66     10.96 o 
   1   7   4      117.99       95.88      6.63 o 
  -4   8   4      188.91      183.67      9.97 o 
  -2   8   4      542.18      566.08      6.14 o 
   0   8   4      301.49      271.07      5.42 o 
  -5   9   4        3.46       29.74      8.74 o 
  -3   9   4      170.87      167.01      7.78 o 
  -1   9   4      248.82      266.83     10.93 o 
   1   9   4      144.19      145.54      8.93 o 
  -4  10   4        7.96        8.06      5.26 o 
  -2  10   4       73.23       71.23      9.28 o 
   0  10   4     1151.52     1133.01     19.05 o 
  -3  11   4       60.37       30.26      8.68 o 
  -1  11   4      123.55      164.96     10.81 o 
   1  11   4      659.38      655.13     15.67 o 
  -4  12   4       31.43       -7.68      7.68 o 
  -2  12   4       72.79       54.33      9.59 o 
   0  12   4      691.21      646.60     16.82 o 
  -3  13   4      234.56      230.18     12.74 o 
  -1  13   4      133.33      117.24     11.79 o 
   1  13   4      834.68      849.34     18.72 o 
  -2  14   4       70.33       75.78     10.65 o 
   0  14   4       55.34       46.66     10.20 o 
  -1  15   4      163.17      214.75     13.64 o 
   0  16   4       29.39       66.86     12.51 o 
  -5   1   5       65.48       70.93     12.17 o 
  -3   1   5     1973.96     2143.88     13.64 o 
  -1   1   5      177.47      172.81      4.31 o 
  -6   2   5        8.60        1.98      5.47 o 
  -4   2   5       53.45       50.02      5.37 o 
  -2   2   5       21.01       13.31      2.95 o 
   0   2   5    11465.75    11763.29     36.72 o 
  -5   3   5       71.73       59.31     12.79 o 
  -3   3   5      377.87      372.20      6.86 o 
  -1   3   5      797.86      896.37      9.26 o 
   1   3   5     1207.73     1198.09     19.69 o 
  -6   4   5       29.87       27.56      9.07 o 
  -4   4   5       78.71       95.28      5.80 o 
  -2   4   5       80.72       70.09      3.72 o 
   0   4   5     1812.42     1742.84      9.45 o 
  -5   5   5      323.77      337.23     12.93 o 
  -3   5   5     2568.17     2493.76     39.11 o 
  -1   5   5     7590.40     7962.98     27.84 o 
   1   5   5     1198.91     1202.33     12.49 o 
  -4   6   5     1131.62     1079.42     12.19 o 
  -2   6   5      237.91      228.62      4.98 o 
   0   6   5     3606.02     3914.04     15.92 o 
  -5   7   5       98.62      128.09      6.47 o 
  -3   7   5      772.80      818.63     26.87 o 
  -1   7   5     1384.39     1325.89     10.27 o 
   1   7   5     1196.47     1139.54     14.66 o 
  -4   8   5       32.30       40.46      8.24 o 
  -2   8   5      139.34      136.77      3.93 o 
   0   8   5     1225.29     1221.35     19.32 o 
  -5   9   5      133.65      149.39     10.44 o 
  -3   9   5      120.52      111.61      6.12 o 
  -1   9   5      406.88      392.31      9.79 o 
   1   9   5      629.23      574.31     13.17 o 
  -4  10   5      134.23      133.07      9.91 o 
  -2  10   5     1033.70      993.75     19.42 o 
   0  10   5     1608.60     1622.82     22.25 o 
  -3  11   5      118.04       74.96      9.66 o 
  -1  11   5      209.05      176.18     11.14 o 
   1  11   5      355.27      366.39     12.74 o 
  -4  12   5       72.52       22.79      8.61 o 
  -2  12   5      310.21      353.23     14.24 o 
   0  12   5      773.84      831.63     18.53 o 
  -3  13   5       12.48       40.12     10.15 o 
  -1  13   5      176.71      152.39     12.47 o 
   1  13   5       60.14       85.35     10.67 o 
  -2  14   5       74.21       94.05     10.86 o 
   0  14   5      136.68      132.62     11.25 o 
  -1  15   5       34.50       77.69     12.17 o 
   1  15   5        6.67        5.43      9.86 o 
  -6   0   6      183.44      218.28     10.69 o 
  -4   0   6      248.11      268.61      9.97 o 
  -2   0   6      461.90      509.55      8.74 o 
   0   0   6     6086.28     5936.03     19.80 o 
  -5   1   6       96.52       80.56      5.90 o 
  -3   1   6      311.88      307.36      9.90 o 
  -1   1   6     1349.08     1400.33      6.72 o 
  -6   2   6       47.23       83.85     38.45 o 
  -4   2   6      540.08      584.61      9.26 o 
  -2   2   6      383.10      396.53      5.78 o 
   0   2   6     3347.88     3232.21     18.29 o 
  -5   3   6       46.52       53.32     13.68 o 
  -3   3   6      879.75      841.36      9.12 o 
  -1   3   6     2703.15     2649.46     13.26 o 
   1   3   6      550.69      497.86      6.69 o 
  -6   4   6       62.60       56.77      9.35 o 
  -4   4   6      222.05      216.27      6.79 o 
  -2   4   6     1580.34     1586.58     10.57 o 
   0   4   6     3340.05     3484.21      8.43 o 
  -5   5   6       69.23       91.48     19.00 o 
  -3   5   6      136.94      116.51      9.29 o 
  -1   5   6     3157.59     3346.82     19.32 o 
   1   5   6       42.57       35.22      4.50 o 
  -4   6   6     1193.15     1182.73     12.79 o 
  -2   6   6      692.80      655.27      7.33 o 
   0   6   6     2207.05     2179.11     19.05 o 
  -5   7   6        3.42       -7.51      7.51 o 
  -3   7   6     1185.49     1140.65     29.00 o 
  -1   7   6      652.54      677.97      7.95 o 
   1   7   6      620.42      608.30     11.63 o 
  -4   8   6      151.87      154.79      6.21 o 
  -2   8   6      278.08      270.60      4.79 o 
   0   8   6      483.87      454.96      7.09 o 
  -5   9   6       14.43       -4.32      7.88 o 
  -3   9   6      423.81      399.36     22.44 o 
  -1   9   6      382.16      340.19      6.64 o 
   1   9   6     1502.12     1423.72     19.04 o 
  -4  10   6        4.10       -3.88      6.95 o 
  -2  10   6       33.33       30.88      8.52 o 
   0  10   6       61.01       52.83      4.49 o 
  -3  11   6      276.97      251.89     12.85 o 
  -1  11   6      171.97      169.57     10.96 o 
   1  11   6      889.02      856.51     17.21 o 
  -4  12   6        2.43       -8.05      8.05 o 
  -2  12   6       16.56       40.70      9.69 o 
   0  12   6      101.39      119.49     11.30 o 
  -3  13   6       77.11      111.91     11.35 o 
  -1  13   6      232.79      239.49     14.32 o 
   1  13   6      103.63      116.82     10.78 o 
  -2  14   6       17.24       20.67      8.90 o 
   0  14   6       21.18       17.53      9.20 o 
  -1  15   6      208.47      283.31     15.14 o 
   1  15   6       48.81       41.10     10.47 o 
  -5   1   7       82.60      103.35      6.25 o 
  -3   1   7     1174.95     1194.74     10.73 o 
  -1   1   7     4488.33     4310.83     11.26 o 
  -6   2   7       47.94       58.77      7.25 o 
  -4   2   7      477.93      476.14      8.56 o 
  -2   2   7     1661.44     1577.90     11.31 o 
   0   2   7     2807.97     2833.10      8.78 o 
  -5   3   7       22.23       18.93      4.88 o 
  -3   3   7     2466.28     2502.00     16.80 o 
  -1   3   7     3754.31     3687.83     13.00 o 
   1   3   7     1968.87     1869.76     12.42 o 
  -6   4   7        2.21        7.30     10.35 o 
  -4   4   7      457.55      454.94      8.76 o 
  -2   4   7     1823.80     1772.66     17.74 o 
   0   4   7     5286.08     5377.69     11.50 o 
  -5   5   7       20.93       52.71     24.93 o 
  -3   5   7     1745.30     1733.05     19.58 o 
  -1   5   7      474.67      489.70     17.83 o 
   1   5   7      187.86      193.01      8.57 o 
  -4   6   7      633.92      604.66      9.96 o 
  -2   6   7     1658.67     1640.34     11.08 o 
   0   6   7       26.23       34.74      3.58 o 
  -5   7   7       70.03       56.86      6.30 o 
  -3   7   7     1028.80     1074.73     25.88 o 
  -1   7   7        6.65        5.02      3.49 o 
   1   7   7      130.27      108.33      7.04 o 
  -4   8   7      224.45      220.48     16.19 o 
  -2   8   7       30.70       32.17      4.20 o 
   0   8   7      789.84      803.76      9.25 o 
  -5   9   7      140.50      156.48     10.15 o 
  -3   9   7       13.35       24.81      3.46 o 
  -1   9   7        5.28        8.95      3.75 o 
   1   9   7      270.18      267.59     10.83 o 
  -4  10   7       82.34       62.85      9.25 o 
  -2  10   7       21.21       12.40      7.80 o 
   0  10   7      100.41       77.24      4.97 o 
  -3  11   7       16.66       16.84      8.83 o 
  -1  11   7      435.13      399.14     14.17 o 
   1  11   7      233.09      233.62     11.19 o 
  -4  12   7       70.08       50.00      9.30 o 
  -2  12   7       25.64       27.17      9.80 o 
   0  12   7      125.81      142.75     11.56 o 
  -3  13   7        9.23       34.84      9.17 o 
  -1  13   7       72.64       89.82     12.03 o 
   1  13   7      261.05      270.37     13.07 o 
  -2  14   7      255.49      215.67     13.08 o 
   0  14   7      234.97      237.63     13.23 o 
  -1  15   7      117.22      142.65     13.26 o 
   1  15   7       13.38       19.57      9.85 o 
  -6   0   8      161.24      178.22     10.25 o 
  -4   0   8      386.38      349.49     10.85 o 
  -2   0   8      730.26      876.10     11.41 o 
   0   0   8     3113.54     3098.76     17.38 o 
  -5   1   8      228.25      230.28     11.05 o 
  -3   1   8      162.05      160.77      6.26 o 
  -1   1   8     2286.33     2288.15      9.61 o 
  -6   2   8       10.17       22.47      8.70 o 
  -4   2   8      353.77      318.53     25.13 o 
  -2   2   8     1815.13     1938.56     11.65 o 
   0   2   8     1223.17     1176.83      6.28 o 
  -5   3   8        7.41       37.51     22.09 o 
  -3   3   8      283.48      265.58      8.71 o 
  -1   3   8      193.60      195.43      7.16 o 
   1   3   8     4585.79     4469.37     25.79 o 
  -4   4   8     1052.16     1065.03     12.31 o 
  -2   4   8      908.47      837.45     35.16 o 
   0   4   8     1161.09     1074.46      5.86 o 
  -5   5   8      102.37      100.76      6.48 o 
  -3   5   8      896.60      876.18     10.30 o 
  -1   5   8      200.72      189.24     11.40 o 
   1   5   8      581.13      550.04      6.63 o 
  -4   6   8      215.53      252.97     10.31 o 
  -2   6   8     1922.73     1888.53     17.56 o 
   0   6   8     2441.72     2384.33     19.45 o 
  -5   7   8        0.76       10.88      5.00 o 
  -3   7   8     1194.68     1146.06     24.81 o 
  -1   7   8      274.45      287.83      8.15 o 
   1   7   8      477.78      464.48     10.93 o 
  -4   8   8      225.20      266.75      7.18 o 
  -2   8   8      172.20      170.63      6.59 o 
   0   8   8      586.73      579.97     20.73 o 
  -5   9   8       14.94       41.01      8.20 o 
  -3   9   8      145.01      150.88      9.35 o 
  -1   9   8      368.22      353.25      7.24 o 
   1   9   8     1974.55     1921.78     22.05 o 
  -4  10   8      104.51       87.62     10.29 o 
  -2  10   8      110.78       99.96      9.65 o 
   0  10   8      246.33      235.06      6.84 o 
  -3  11   8      200.50      222.38     12.64 o 
  -1  11   8       91.60      134.29     10.38 o 
   1  11   8      196.71      186.77     10.53 o 
  -2  12   8      267.84      209.98     12.67 o 
   0  12   8      190.01      198.47     12.29 o 
  -3  13   8      132.82      129.83     11.53 o 
  -1  13   8      470.53      477.12     16.97 o 
   1  13   8       28.28       58.87     10.06 o 
  -2  14   8       32.47       32.73      9.99 o 
   0  14   8      115.71      135.08     12.00 o 
  -1  15   8      160.69      172.33     14.62 o 
   1  15   8       74.77       73.08     11.67 o 
  -5   1   9       80.51       75.34     13.82 o 
  -3   1   9      399.59      421.82     10.74 o 
  -1   1   9     1048.38     1155.94      5.94 o 
  -6   2   9       35.13       48.42     20.07 o 
  -4   2   9       15.34       13.20      6.73 o 
  -2   2   9     1029.45     1086.26     19.69 o 
   0   2   9      215.55      240.96      5.40 o 
  -5   3   9       92.32      104.48      6.46 o 
  -3   3   9      780.87      708.44     13.30 o 
  -1   3   9      887.54      852.40     11.11 o 
   1   3   9     1882.31     1913.68     12.41 o 
  -4   4   9      815.00      791.30     11.08 o 
  -2   4   9      452.27      416.20     14.81 o 
   0   4   9     2591.75     2615.64     16.88 o 
  -5   5   9      121.75      137.34      6.92 o 
  -3   5   9     3103.67     2883.91     47.79 o 
  -1   5   9     1159.76     1051.47      7.94 o 
   1   5   9     2397.66     2306.01     23.89 o 
  -4   6   9       93.62       68.08      5.58 o 
  -2   6   9     1224.51     1060.82     14.18 o 
   0   6   9      102.37       97.91      4.57 o 
  -5   7   9       66.36       60.62      7.37 o 
  -3   7   9      960.40      934.82     15.00 o 
  -1   7   9     1504.25     1491.50     31.15 o 
   1   7   9     1280.68     1306.06     16.58 o 
  -4   8   9      170.93      145.32      6.96 o 
  -2   8   9      248.41      221.36      6.42 o 
   0   8   9     1185.94     1192.68     11.60 o 
  -3   9   9       54.67       74.63      6.28 o 
  -1   9   9      191.40      189.30     12.71 o 
   1   9   9      100.40       88.83      8.56 o 
  -4  10   9       84.10       73.61      9.89 o 
  -2  10   9      147.53      146.34      6.05 o 
   0  10   9      594.49      581.04     26.10 o 
  -3  11   9       20.03       26.67      8.95 o 
  -1  11   9       16.78       10.60      7.85 o 
   1  11   9       29.47       17.56      7.56 o 
  -2  12   9      249.75      261.81     13.87 o 
   0  12   9      243.69      230.52     13.41 o 
  -3  13   9       55.79       50.51     10.48 o 
  -1  13   9        7.33       10.31      9.02 o 
   1  13   9       69.85       88.78     10.35 o 
  -2  14   9       87.33       77.39     11.93 o 
   0  14   9       45.71       40.12     10.49 o 
  -1  15   9       34.91       25.45     11.44 o 
  -4   0  10      946.18      992.29     16.82 o 
  -2   0  10      900.38      876.58     12.30 o 
   0   0  10     2728.91     2680.90     17.46 o 
  -5   1  10       14.47       19.50     13.52 o 
  -3   1  10       70.75       63.86      5.90 o 
  -1   1  10      176.60      174.79      3.08 o 
   1   1  10      146.21      155.17      6.24 o 
  -4   2  10      343.64      353.44     11.69 o 
  -2   2  10      465.65      430.41      6.68 o 
   0   2  10     2101.27     1984.54     11.41 o 
  -5   3  10       19.51       15.83      9.23 o 
  -3   3  10      335.46      329.82     10.52 o 
  -1   3  10     1682.68     1568.21      9.95 o 
   1   3  10     1520.51     1505.19     43.07 o 
  -4   4  10      257.64      255.51      8.56 o 
  -2   4  10     1075.72     1048.18     18.65 o 
   0   4  10      913.46      887.40      9.64 o 
  -5   5  10        9.40        9.93     13.05 o 
  -3   5  10     2799.49     2771.50     24.64 o 
  -1   5  10      810.55      776.76      7.14 o 
   1   5  10     1498.99     1447.04     10.79 o 
  -4   6  10      130.76      111.02      8.99 o 
  -2   6  10      936.14      878.71     13.48 o 
   0   6  10       87.37       76.33      6.81 o 
  -5   7  10       50.43       36.36      6.08 o 
  -3   7  10      353.93      330.44     10.10 o 
  -1   7  10      116.55      117.14      5.44 o 
   1   7  10     1169.49     1182.31     16.11 o 
  -4   8  10      133.79      103.56      7.99 o 
  -2   8  10        8.19       11.78      4.28 o 
   0   8  10      137.39      138.20      5.73 o 
  -3   9  10       64.20       59.96      6.35 o 
  -1   9  10      210.00      172.13      6.26 o 
   1   9  10      358.35      352.41     11.53 o 
  -4  10  10       22.93        1.38      8.51 o 
  -2  10  10       44.03       24.85      4.74 o 
   0  10  10       42.17       42.46      5.04 o 
  -3  11  10       80.37       79.38     10.70 o 
  -1  11  10       97.88       90.72      9.80 o 
   1  11  10      214.89      195.69     10.84 o 
  -2  12  10       40.27       26.01      9.88 o 
   0  12  10       53.81       51.18     10.02 o 
  -3  13  10       86.75       43.33     10.17 o 
  -1  13  10       35.46       49.25     10.77 o 
   1  13  10      245.96      257.05     12.74 o 
  -2  14  10        8.54       -2.19     10.04 o 
   0  14  10       40.84       56.98     11.19 o 
  -5   1  11      151.51      172.33      7.49 o 
  -3   1  11     1309.84     1337.50     26.32 o 
  -1   1  11      517.73      500.53      6.01 o 
   1   1  11     3950.41     3946.94     24.64 o 
  -4   2  11      208.34      183.27     14.58 o 
  -2   2  11      345.70      358.45      6.41 o 
   0   2  11      107.28      119.20      3.52 o 
  -5   3  11       85.64       80.28      9.03 o 
  -3   3  11     1238.72     1284.47     33.26 o 
  -1   3  11      178.02      181.32      4.44 o 
   1   3  11     2620.01     2631.97     21.57 o 
  -4   4  11      392.88      413.26     12.64 o 
  -2   4  11     1252.05     1221.76     32.32 o 
   0   4  11     1668.03     1597.60     21.65 o 
  -5   5  11       28.77       24.73      8.15 o 
  -3   5  11      370.75      381.07     11.86 o 
  -1   5  11      134.08      132.90      6.91 o 
   1   5  11      295.98      295.51      8.31 o 
  -4   6  11      219.04      221.37     10.33 o 
  -2   6  11      178.67      148.40      7.77 o 
   0   6  11      423.15      384.20     13.19 o 
  -5   7  11      173.97      206.81     10.66 o 
  -3   7  11      565.82      459.41     11.81 o 
  -1   7  11      628.67      648.29     13.50 o 
   1   7  11       27.62       26.25      6.76 o 
  -4   8  11      123.88      121.03      8.45 o 
  -2   8  11      303.56      287.76      9.56 o 
   0   8  11        9.24       11.65      4.39 o 
  -3   9  11       69.69       61.88      6.89 o 
  -1   9  11      142.69      121.96      5.90 o 
   1   9  11      454.93      429.49     12.24 o 
  -2  10  11       26.10       29.60     14.90 o 
   0  10  11      120.63      130.13      8.13 o 
  -3  11  11       29.35       40.69      9.64 o 
  -1  11  11      147.81      127.80      6.25 o 
   1  11  11       38.88       40.05      8.21 o 
  -2  12  11       62.36       66.22     10.74 o 
   0  12  11       53.75       39.83     10.08 o 
  -1  13  11      261.33      247.65     13.83 o 
   1  13  11       44.65       55.14     10.04 o 
   0  14  11      405.90      415.99     16.68 o 
  -4   0  12      167.05      150.62      9.33 o 
  -2   0  12      330.08      321.40      8.99 o 
   0   0  12      210.50      222.44      7.05 o 
  -5   1  12       79.42       82.34     17.72 o 
  -3   1  12      202.51      198.90      9.36 o 
  -1   1  12      258.93      279.29      6.01 o 
   1   1  12       51.71       55.98      5.83 o 
  -4   2  12      694.93      655.92     19.77 o 
  -2   2  12       33.07       19.92      3.85 o 
   0   2  12     1598.15     1685.32     12.61 o 
  -5   3  12       62.18       51.83      8.69 o 
  -3   3  12      545.57      504.32      9.89 o 
  -1   3  12      683.53      701.45     12.12 o 
   1   3  12       67.56       70.31      7.20 o 
  -4   4  12      285.52      267.77     27.81 o 
  -2   4  12      293.54      271.08      6.25 o 
   0   4  12     1258.89     1256.82     22.41 o 
  -5   5  12       35.79       20.44      7.71 o 
  -3   5  12      101.77      101.99      6.48 o 
  -1   5  12      258.19      274.50      9.10 o 
   1   5  12      161.52      159.41      8.21 o 
  -4   6  12      266.37      290.20     11.13 o 
  -2   6  12      928.13      909.51     14.61 o 
   0   6  12     1170.82     1137.50     47.66 o 
  -5   7  12       50.50       70.77      8.45 o 
  -3   7  12       84.67       74.59      7.85 o 
  -1   7  12      231.10      218.31     13.40 o 
  -4   8  12       96.33      103.26      7.90 o 
  -2   8  12      773.12      789.16     14.32 o 
   0   8  12      352.16      337.35      8.01 o 
  -3   9  12      490.56      439.82     12.12 o 
  -1   9  12      170.24      166.89      6.41 o 
  -2  10  12      138.75      119.63      6.94 o 
   0  10  12        4.62       13.33      4.60 o 
  -3  11  12      282.60      298.30     14.51 o 
  -1  11  12      169.35      171.88      6.89 o 
   1  11  12      250.09      243.59     11.54 o 
  -2  12  12       35.04       33.83      9.94 o 
   0  12  12      157.54      146.94     11.85 o 
  -1  13  12       35.22       40.65     10.57 o 
   1  13  12      117.26      128.69     11.51 o 
   0  14  12       36.16       78.96     12.49 o 
  -5   1  13       41.67       50.60      5.97 o 
  -3   1  13      730.42      698.74      9.85 o 
  -1   1  13      520.11      504.79      7.46 o 
   1   1  13      319.21      288.87      8.93 o 
  -4   2  13      201.61      185.85      7.84 o 
  -2   2  13      105.67       99.99      4.81 o 
   0   2  13     1545.52     1610.12     18.16 o 
  -5   3  13      230.81      263.34     23.39 o 
  -3   3  13      635.27      651.17      9.59 o 
  -1   3  13       93.64       88.16      5.69 o 
   1   3  13     1593.54     1725.70     19.26 o 
  -4   4  13       61.97       66.32      5.60 o 
  -2   4  13     1113.19     1053.94     10.48 o 
   0   4  13      318.44      259.83     10.02 o 
  -5   5  13       72.66       85.19     21.58 o 
  -3   5  13       76.83       74.50      4.97 o 
  -1   5  13      792.41      723.46     13.44 o 
   1   5  13      346.02      330.84     10.59 o 
  -4   6  13       55.21       61.13      7.73 o 
  -2   6  13      207.64      175.18      8.46 o 
   0   6  13      240.56      233.26      6.60 o 
  -3   7  13      517.17      481.17     12.35 o 
  -1   7  13      866.69      862.75     27.92 o 
  -4   8  13      148.85      138.32      9.28 o 
  -2   8  13      748.01      665.27     13.95 o 
   0   8  13      669.44      641.59     10.02 o 
  -3   9  13       64.87       65.53      7.06 o 
  -1   9  13       15.00       -1.12      4.46 o 
  -2  10  13      131.67      128.95      6.59 o 
   0  10  13      113.57      120.86      9.71 o 
  -3  11  13        6.66       25.18     10.01 o 
  -1  11  13       14.16       13.35      8.99 o 
  -2  12  13       22.61       32.80     10.02 o 
   0  12  13       90.51       83.29     10.85 o 
  -1  13  13       44.95       34.39      9.94 o 
  -4   0  14      544.36      512.35     13.91 o 
  -2   0  14     1223.13     1218.79     15.66 o 
   0   0  14      864.50      824.01     12.67 o 
  -5   1  14       18.50       19.10      5.50 o 
  -3   1  14       59.56       62.33      5.28 o 
  -1   1  14       54.63       54.27      3.97 o 
   1   1  14       27.62       29.98      5.99 o 
  -4   2  14      273.21      285.36      7.99 o 
  -2   2  14      776.01      776.74      9.21 o 
   0   2  14      831.99      831.33     14.26 o 
  -5   3  14       26.39       28.91      5.50 o 
  -3   3  14      927.14      903.97     33.87 o 
  -1   3  14      937.52      949.89      9.42 o 
   1   3  14     1597.60     1697.92     19.75 o 
  -4   4  14       85.82       92.01     13.34 o 
  -2   4  14      932.80      822.10     11.23 o 
   0   4  14      331.87      362.74     10.48 o 
  -5   5  14       82.93      115.57      6.64 o 
  -3   5  14      109.24      136.25      8.46 o 
  -1   5  14      544.32      530.83     12.26 o 
   1   5  14      467.76      455.14     12.27 o 
  -4   6  14       43.53       31.67      6.95 o 
  -2   6  14       51.30       50.97      6.90 o 
   0   6  14       95.79       84.47      5.29 o 
  -3   7  14      127.10      152.19      9.09 o 
  -1   7  14      381.32      378.20     17.14 o 
  -4   8  14       58.10       61.26      8.21 o 
  -2   8  14      381.09      360.93     11.28 o 
   0   8  14       85.63       94.71      7.13 o 
  -3   9  14        6.75        6.91      6.46 o 
  -1   9  14        2.25       -2.80      4.64 o 
  -2  10  14       20.11       20.37      5.91 o 
   0  10  14       11.58        9.91      5.00 o 
  -3  11  14       36.05       15.15     16.98 o 
  -1  11  14        8.22        0.87      5.13 o 
  -2  12  14       17.55       14.14      8.32 o 
   0  12  14       53.72       35.05      5.56 o 
  -1  13  14       43.88       31.92     10.18 o 
  -5   1  15      164.45      159.93     24.27 o 
  -3   1  15      364.53      348.25     13.21 o 
  -1   1  15      312.00      335.07     10.51 o 
   1   1  15      711.78      719.91     13.22 o 
  -4   2  15       15.68       19.30      5.16 o 
  -2   2  15      154.60      138.48      5.35 o 
   0   2  15       79.33       84.78      4.63 o 
  -5   3  15       51.99       44.02      7.85 o 
  -3   3  15       47.84       37.87      4.81 o 
  -1   3  15      457.57      452.31      7.40 o 
   1   3  15      167.94      167.41      9.04 o 
  -4   4  15       67.44       63.80      7.57 o 
  -2   4  15      773.37      734.77     15.45 o 
   0   4  15      398.75      448.45     11.83 o 
  -3   5  15      176.32      190.68      9.78 o 
  -1   5  15      558.54      592.92     13.14 o 
   1   5  15      373.00      394.96     12.01 o 
  -4   6  15      124.42      103.76      8.59 o 
  -2   6  15      497.70      483.06     12.43 o 
   0   6  15      230.26      217.76      9.92 o 
  -3   7  15      310.54      324.64     11.68 o 
  -1   7  15       59.90       62.36      5.41 o 
  -4   8  15       31.31       45.56      7.93 o 
  -2   8  15      118.50       80.08      8.08 o 
   0   8  15      221.51      223.78     10.21 o 
  -3   9  15      132.43      119.99      8.98 o 
  -1   9  15      521.44      497.45     13.81 o 
  -2  10  15      168.67      180.48     18.68 o 
   0  10  15      138.47      143.97      9.50 o 
  -1  11  15       24.45       16.67     12.40 o 
  -2  12  15      226.60      230.39     13.96 o 
   0  12  15      148.19      139.33      9.23 o 
  -4   0  16      228.45      220.84     10.37 o 
  -2   0  16       79.27      103.98      7.24 o 
   0   0  16       31.67       39.44      5.84 o 
  -5   1  16        0.78       -5.78      7.22 o 
  -3   1  16      162.29      161.42      6.31 o 
  -1   1  16       12.94       11.90      4.33 o 
   1   1  16       30.87       27.35      6.23 o 
  -4   2  16       78.82      104.59     13.62 o 
  -2   2  16      313.21      285.46      6.79 o 
   0   2  16      328.10      329.97      6.75 o 
  -5   3  16       16.50       38.49      5.75 o 
  -3   3  16       47.29       41.88      5.75 o 
  -1   3  16       31.68       31.73      7.83 o 
   1   3  16      261.85      264.57     10.19 o 
  -4   4  16      132.00       88.49      5.73 o 
  -2   4  16      525.37      478.35     12.24 o 
   0   4  16      660.16      698.77     14.22 o 
  -3   5  16       38.64       37.17      7.60 o 
  -1   5  16       67.42       61.44      7.80 o 
   1   5  16       51.96       43.36      7.33 o 
  -4   6  16       92.09       93.39      8.55 o 
  -2   6  16      224.04      211.10      9.60 o 
   0   6  16      533.68      581.37     13.70 o 
  -3   7  16       63.05       37.88      7.47 o 
  -1   7  16       46.38       41.19      5.34 o 
  -4   8  16      217.99      257.15     11.29 o 
  -2   8  16      127.62      123.90      9.27 o 
   0   8  16      148.83      165.84      9.92 o 
  -3   9  16      251.30      262.30     11.32 o 
  -1   9  16      171.45      162.70      7.31 o 
  -2  10  16        8.36       27.41      7.65 o 
   0  10  16       27.58       35.86      7.54 o 
  -1  11  16       92.49       91.58     24.57 o 
   0  12  16       45.25       31.96      7.59 o 
  -3   1  17       92.68      114.26      5.93 o 
  -1   1  17      261.83      240.45      6.42 o 
   1   1  17      374.54      377.30     11.17 o 
  -4   2  17       52.59       54.02      5.65 o 
  -2   2  17      345.62      351.69     10.86 o 
   0   2  17      113.13      110.12      5.81 o 
  -3   3  17      612.07      605.84      9.65 o 
  -1   3  17      411.26      428.56     14.73 o 
   1   3  17       73.46       62.85      7.72 o 
  -4   4  17       54.78       50.52      8.52 o 
  -2   4  17       45.72       54.99      7.19 o 
   0   4  17      492.85      554.10     13.58 o 
  -3   5  17      104.39       81.70      7.91 o 
  -1   5  17       81.85       87.11      8.02 o 
  -4   6  17       32.73       51.71      8.07 o 
  -2   6  17      277.62      263.43     10.59 o 
   0   6  17      164.68      152.15      9.35 o 
  -3   7  17       72.65       63.26      7.94 o 
  -1   7  17      280.94      265.57     10.36 o 
  -2   8  17       70.27       52.78      5.58 o 
   0   8  17      108.99      132.41      9.63 o 
  -3   9  17       13.72       29.75      7.60 o 
  -1   9  17      119.84       92.26     11.14 o 
  -2  10  17       90.87       93.71     13.43 o 
   0  10  17       59.68       58.46      8.40 o 
  -1  11  17       36.36       37.87     24.12 o 
  -4   0  18       72.63       81.37      8.24 o 
  -2   0  18      467.54      446.73     11.61 o 
   0   0  18      474.26      494.84     11.97 o 
  -3   1  18       51.86       44.07      4.96 o 
  -1   1  18       74.02       73.60      7.82 o 
   1   1  18      158.25      166.55      9.01 o 
  -4   2  18       98.24      109.51     21.09 o 
  -2   2  18      326.56      313.80     10.50 o 
   0   2  18      465.73      478.59      8.43 o 
  -3   3  18       81.18       90.88      5.62 o 
  -1   3  18     1215.38     1325.52     19.43 o 
   1   3  18      173.21      177.32      9.95 o 
  -4   4  18        4.13        0.02      6.63 o 
  -2   4  18      238.30      248.11     10.47 o 
   0   4  18       91.04       75.36      8.26 o 
  -3   5  18       27.96        9.94      6.89 o 
  -1   5  18       54.41       59.60      7.35 o 
  -4   6  18       34.30       50.09      7.81 o 
  -2   6  18       74.20       65.89      7.73 o 
   0   6  18       49.67       49.32      7.89 o 
  -3   7  18        7.60       18.21      7.37 o 
  -1   7  18       59.37       68.45      7.99 o 
  -2   8  18        8.46        9.62      5.37 o 
   0   8  18       83.32       98.66      9.55 o 
  -1   9  18       58.08       59.93      8.74 o 
  -2  10  18       44.35       45.39      9.01 o 
   0  10  18       29.81       29.07      8.36 o 
  -1  11  18       61.48       32.30      7.90 o 
  -3   1  19       58.90       59.25      5.40 o 
  -1   1  19      342.43      374.42      7.90 o 
  -4   2  19       20.07        9.05      8.33 o 
  -2   2  19      491.69      480.00      8.75 o 
   0   2  19      136.23      137.78      9.87 o 
  -3   3  19      110.13       96.45     20.61 o 
  -1   3  19      195.46      206.45      9.68 o 
  -4   4  19       20.46       41.75      7.62 o 
  -2   4  19      116.91      120.23      9.18 o 
   0   4  19       27.33       25.68      7.50 o 
  -3   5  19      157.33      155.30      9.33 o 
  -1   5  19       75.49       66.67      7.76 o 
  -2   6  19       47.63       29.57      7.21 o 
   0   6  19        1.25        3.56      7.10 o 
  -3   7  19       80.90      113.61      9.66 o 
  -1   7  19      335.62      342.90     12.40 o 
  -2   8  19      145.79      127.26     32.09 o 
   0   8  19       99.69      126.13     10.12 o 
  -1   9  19      107.55       90.49      9.24 o 
   0  10  19      157.56      152.67     10.90 o 
  -4   0  20       64.56       74.99      8.03 o 
  -2   0  20      376.95      433.06     12.27 o 
   0   0  20      149.74      117.32      8.45 o 
  -3   1  20       30.47       36.27     13.98 o 
  -1   1  20       36.67       41.66      5.05 o 
  -4   2  20       18.06       22.45     22.11 o 
  -2   2  20       54.47       60.01      7.24 o 
   0   2  20       49.81       39.03      7.77 o 
  -3   3  20       11.37        1.15      6.64 o 
  -1   3  20       12.68       13.28      6.48 o 
  -2   4  20      172.59      143.35      9.74 o 
   0   4  20       15.33       15.55      6.97 o 
  -3   5  20      116.55      137.36      9.80 o 
  -1   5  20        7.67        7.82      6.19 o 
  -2   6  20      122.35      133.05      9.71 o 
   0   6  20       93.34      107.42      9.40 o 
  -1   7  20       33.57       52.89      7.79 o 
  -2   8  20      175.08      220.78     11.19 o 
   0   8  20      163.93      215.29     11.45 o 
  -1   9  20       78.23       69.02      9.11 o 
  -3   1  21      242.75      219.02      7.26 o 
  -1   1  21      142.48      141.37     12.75 o 
  -2   2  21       73.89       75.41     13.03 o 
   0   2  21      253.03      248.94     11.21 o 
  -3   3  21       15.49       11.29      6.79 o 
  -1   3  21       56.25       54.78      7.48 o 
  -2   4  21       97.08       99.99      8.71 o 
   0   4  21       17.42       16.71      7.18 o 
  -3   5  21       88.22       98.21      9.05 o 
  -1   5  21       50.87       33.25      7.31 o 
  -2   6  21       72.64      103.71      8.89 o 
   0   6  21       22.29       34.29      8.23 o 
  -1   7  21        0.93        4.74      6.84 o 
   0   8  21       23.88       48.38      9.08 o 
  -2   0  22       45.92       34.87      7.31 o 
   0   0  22      155.54      177.71      9.50 o 
  -3   1  22       14.78       -1.86      9.79 o 
  -1   1  22       91.61       72.77      6.75 o 
  -2   2  22      140.87      140.72      9.24 o 
   0   2  22       22.48       21.90      7.41 o 
  -3   3  22       47.20       76.35      8.90 o 
  -1   3  22        6.28       -6.61      6.61 o 
  -2   4  22      103.45      125.71      8.98 o 
   0   4  22       95.42      116.97      9.83 o 
  -1   5  22       43.15       49.75      8.14 o 
  -2   6  22       26.94       57.34      8.79 o 
   0   6  22       29.23       61.36      8.23 o 
  -1   7  22        1.11       -4.65      7.56 o 
  -1   1  23       50.70       36.87      4.91 o 
  -2   2  23        1.86       15.16      6.63 o 
   0   2  23      149.02      160.39     10.04 o 
  -1   3  23      115.13      118.05      9.26 o 
  -2   4  23        0.71       29.22      7.99 o 
   0   4  23        3.12       41.66      8.66 o 
  -1   5  23       76.31      111.78      9.43 o 
   0   6  23       11.56       48.84      8.06 o 
  -2   0  24       83.36      134.35      9.15 o 
   0   0  24        2.28       39.65      8.18 o 
  -1   1  24       16.29       18.98      5.89 o 
   0   2  24       32.63       78.34      8.51 o 
  -1   3  24       11.26       31.02      7.52 o 
   0   4  24       46.34       73.41      9.44 o 
                                                 
